# Supplementary material for: In vivo topology converts competition for cell-matrix adhesion into directional migration
Source: Nat Commun. 2019 Apr 3;10:1518. doi: 10.1038/s41467-019-09548-5 (PMC6447549; doi:10.1038/s41467-019-09548-5)
Supplement: Supplementary file 18 — Source Data [file 41467_2019_9548_MOESM18_ESM.xlsx]

## Sheet: Fig 1h
	Figure 1h % of embryos with symmetrical DV migration
	controls uninjected	CMO	MOsema3A	sema3a-activeCas9	sema3a-deadCas9	MOsema3F	sema3f-activeCas9	sema3f-deadCas9	MOsema3A+3F	sema3a+3f-deadCas9
%	84	70	50	21	18	29	46	42	32	27
n embryos	45	20	16	43	38	46	33	19	19	48

## Sheet: Fig 1i
	Figure 1i % of embryos with NC cells in ectopic locations
	controls uninjected	CMO	MOsema3A	sema3a-activeCas9	sema3a-deadCas9	MOsema3F	sema3f-activeCas9	sema3f-deadCas9	MOsema3A+3F	sema3a+3f-deadCas9
%	22	10	68	67	55	71	57	84	76	90
n embryos	45	20	16	43	38	46	33	19	19	48

## Sheet: Fig 2d
Distance of dorsoventral migration normalized to CMO condition
CMO	sema3AMO	sema3A gRNA Cas9live	Sema3A gRNA Cas9dead
0.964463	0.559056	0.267449	0.636343
1.08545	0.322974	0.388748	0.789634
1.01632	0.812348	0.555767	0.654696
1.09347	0.580573	0.9396	0.557329
1.13723	0.762514	0.48426	0.642335
1.01677	0.822266	0.530966	0.643927
0.79025	0.562321	0.611741	0.559648
0.847945	0.312145
1.04037	0.677
1.00774	0.843754
	0.82106

## Sheet: Fig 3c
Explants spreading area - data normalized to controls at t=8h
time (hour)	controls
0	0.225785	0.0807309	0.0876168	0.256014	0.179949	0.167142	0.0762437	0.0947894	0.116581	0.248982	0.173098	0.156438	0.221208	0.091899	0.256455	0.233402	0.229794	0.301389	0.168937	0.283537	0.305021	0.18075	0.184424	0.245596	0.337861	0.228295	0.232346	0.270553	0.156723	0.328363	0.27588	0.0835511	0.316045	0.28567	0.268033	0.191031	0.214642	0.107307	0.126626	0.149982	0.155644	0.176017	0.237299	0.235986	0.343556	0.255078	0.291099	0.136024	0.175786
1	0.341375	0.116775	0.122371	0.501784	0.325572	0.287821	0.166677	0.133089	0.200242	0.420232	0.254109	0.231077	0.435726	0.203837	0.543755	0.630575	0.468077	0.524737	0.271161	0.624784	0.547785	0.33528	0.273301	0.39083	0.401294	0.348495	0.358395	0.503357	0.461951	0.511439	0.490821	0.0757505	0.446428	0.442361	0.376895	0.341946	0.395155	0.173564	0.239708	0.292407	0.230017	0.28425	0.423749	0.3557	0.517474	0.380257	0.351988	0.270449	0.371159
2	0.515462	0.251104	0.264246	0.779104	0.477843	0.449201	0.273023	0.201039	0.220816	0.498306	0.348894	0.376553	0.64758	0.429507	0.793771	0.77824	0.648766	0.786675	0.279517	0.950689	0.767277	0.439759	0.304015	0.403334	0.466503	0.422568	0.40381	0.599042	0.631534	0.537829	0.600127	0.0577747	0.486854	0.734726	0.54361	0.58034	0.606983	0.194771	0.372046	0.458238	0.304099	0.459404	0.650986	0.519286	0.776581	0.507412	0.336479	0.429148	0.544566
3	0.652708	0.365255	0.299499	0.895717	0.661267	0.595036	0.539049	0.192428	0.360013	0.726761	0.451455	0.626762	0.86108	0.665734	1.01243	1.05751	0.875249	0.936881	0.200839	1.16192	0.993456	0.534033	0.288425	0.382662	0.551929	0.618068	0.493597	0.655591	0.845918	0.709913	0.476277	0.0534834	0.638418	1.00393	0.646901	0.78213	0.789383	0.201387	0.602572	0.438077	0.302346	0.645784	0.858545	0.829062	0.930745	0.421632	0.318917	0.619569	0.735408
4	0.835924	0.56696	0.317433	0.921983	0.843608	0.815377	0.635502	0.243778	0.491539	0.789843	0.564929	0.797362	0.952407	0.605109	1.314	1.05044	1.039	0.928865	0.16821	1.25897	1.0906	0.601068	0.249113	0.367036	0.524877	0.70579	0.478729	0.89683	0.920957	0.763974	0.487537	0.0386856	0.594786	1.19235	0.739575	0.683497	0.972292	0.168814	0.676386	0.540457	0.263728	0.723762	0.981671	0.967399	0.948107	0.293339	0.278615	0.646955	0.952244
5	0.940173	0.739864	0.333405	0.970864	0.855705	0.944986	0.786035	0.374635	0.671156	0.828299	0.577417	0.793568	1.15519	0.773095	1.40273	1.08024	1.11282	0.991328	0.129123	1.55747	1.1586	0.651476	0.297229	0.375634	0.569785	0.912924	0.559194	1.11549	1.04855	0.878396	0.495204	0.0360643	0.691303	1.3635	0.702265	0.715986	1.15589	0.143266	0.708443	0.68723	0.262159	0.80579	1.27801	1.09659	1.06195	0.232931	0.276446	0.713231	1.04708
6	1.11276	0.770411	0.392014	1.31007	0.924421	0.925679	0.931391	0.54352	0.788114	0.966689	0.686428	0.958714	1.26718	0.83614	1.43537	1.16093	1.2254	0.97877	0.118741	1.51486	1.20547	0.736406	0.432992	0.481939	0.5577	1.12508	0.567854	1.30688	1.40019	1.03622	0.561653	0.0367619	0.704297	1.51208	0.677792	0.890045	1.17718	0.144574	0.901348	0.929482	0.253422	0.62228	1.06672	1.04476	1.20898	0.203296	0.279524	0.710806	1.09046
7	1.26742	0.749653	0.46422	1.39278	1.10561	1.07751	1.07613	0.581331	0.777235	1.00943	0.774773	1.03771	1.31526	0.911863	1.4688	1.17968	1.1644	0.968504	0.139849	1.58207	1.2561	0.926767	0.531959	0.547306	0.568136	1.21261	0.563837	1.52305	1.31776	1.31579	0.799115	0.0422653	0.744469	1.5716	0.812661	0.895799	1.35501	0.153976	1.03029	0.928592	0.374718	0.850593	1.55502	1.32266	1.32185	0.207822	0.327648	0.771487	1.15728
8	1.30327	0.72039	0.452791	1.52355	1.01905	0.910821	1.11156	0.690932	0.811569	1.04126	0.711119	1.0939	1.35724	0.7793	1.47325	1.31543	1.24385	1.05265	0.246742	1.28268	1.36144	1.1578	0.60507	0.734326	0.785755	1.21785	0.761388	1.77916	1.3778	1.38649	0.744328	0.100583	0.846651	1.73157	0.990671	1.06077	1.44036	0.182838	1.07537	1.00868	0.502871	1.00688	1.56748	1.29128	1.42263	0.282632	0.435974	0.788739	1.22519
time (hour)	controls+sdf1
0	0.0843387	0.165529	0.219765	0.151413	0.150607	0.276388	0.189713	0.163334	0.255541	0.177712	0.294076	0.140674	0.223196	0.228053	0.279292	0.206563	0.155349	0.19285	0.224377	0.443546	0.286837	0.29647	0.168237	0.20571	0.297186	0.276762	0.325514	0.334825	0.33839	0.256808	0.356609	0.292958
1	0.152432	0.295003	0.433477	0.21184	0.236139	0.405997	0.271175	0.224974	0.409543	0.258166	0.621734	0.183715	0.44669	0.3796	0.569136	0.396942	0.265831	0.370374	0.276183	0.632041	0.471584	0.400287	0.223996	0.245742	0.400599	0.462643	0.526059	0.402569	0.580862	0.419509	0.594565	0.418758
2	0.264006	0.496259	0.736216	0.499044	0.433629	0.748575	0.491253	0.306372	0.714055	0.361966	0.946201	0.223421	0.568378	0.57751	0.873017	0.572253	0.379642	0.832361	0.234094	0.815146	0.574978	0.660178	0.194281	0.292284	0.537611	0.669809	0.847615	0.507313	0.812362	0.767873	0.847779	0.540402
3	0.472366	0.738756	0.9574	0.844328	0.645262	0.884628	0.604602	0.448454	0.94041	0.440389	1.19819	0.255704	0.804709	0.642108	1.23082	0.767556	0.353477	0.915552	0.228922	1.00375	0.735456	0.793661	0.230141	0.35509	0.743134	0.946747	1.07821	0.695879	0.93601	0.984198	0.964778	0.921932
4	0.705177	0.916671	1.06946	1.11163	0.662327	1.18243	0.862592	0.654961	1.11466	0.495061	1.3158	0.313498	0.872162	0.599031	1.21613	1.02238	0.354368	1.04656	0.201412	1.29756	1.00898	0.929322	0.251323	0.39453	0.96143	0.98105	1.39698	0.84402	1.09337	1.08234	1.16775	0.892296
5	0.9564	1.05786	1.18801	1.04468	0.707053	1.30586	1.07455	0.811712	1.28027	0.537629	1.3178	0.304403	1.02382	0.683311	1.00977	1.15454	0.327603	1.21144	0.196197	1.30752	1.05337	1.29008	0.284004	0.499221	0.980668	1.15964	1.61984	0.487751	1.19591	1.37325	1.1988	1.42289
6	0.899983	1.18271	1.27584	1.36712	0.804318	1.37822	1.11671	0.884319	1.2271	0.562514	1.33678	0.330871	1.16591	0.787196	1.12832	1.29566	0.413794	1.39657	0.197071	1.52354	1.04198	1.49186	0.359811	0.559659	1.18693	1.29706	1.65302	0.587405	1.30303	1.45764	1.46985	1.48113
7	0.937776	1.21809	1.27778	1.2289	0.97064	1.39999	1.21314	0.924812	1.35792	0.665496	1.47858	0.375307	1.16557	0.821912	1.27115	1.34511	0.387155	1.59844	0.155729	1.74601	1.17684	1.54805	0.547821	0.871772	1.30358	1.44907	1.72051	0.776775	1.52394	1.51606	1.58252	1.33406
8	1.0513	1.4078	1.36817	1.3426	0.880068		1.33539	1.05247	1.50466	0.729281	1.61245	0.570446	1.19263	1.16397	1.31476	1.56649	0.352477	1.67813	0.173648	1.80035	1.33748	1.609	0.739656	0.830804	1.42098	1.65016	1.83319	0.699409	1.58673	1.63963	1.67486	1.40713
time (hour)	sema3A 15ng/mL
0	0.237307	0.139283	0.0547885	0.300814	0.17585	0.195374	0.173146	0.130696	0.191043	0.13709	0.101835	0.160199	0.156464	0.2825	0.133707	0.105146	0.16818	0.161061	0.145107	0.321022	0.19494	0.139152	0.199033	0.152698	0.204533	0.268178	0.218987	0.142782	0.244277
1	0.31719	0.264757	0.0847066	0.306653	0.268621	0.281296	0.288811	0.244667	0.289709	0.223105	0.135793	0.25608	0.220534	0.481466	0.252103	0.132543	0.314238	0.334546	0.212069	0.666149	0.220905	0.239322	0.208643	0.264853	0.362297	0.438296	0.298136	0.166882	0.523901
2	0.558423	0.419626	0.146942	0.328314	0.45023	0.222862	0.44831	0.365043	0.317415	0.37296	0.14333	0.32371	0.273489	0.752311	0.316409	0.205569	0.596811	0.452669	0.218764	0.827566	0.229196	0.328498	0.229852	0.433957	0.472764	0.469099	0.365486	0.192454	0.914913
3	0.717891	0.529309	0.129743	0.375961	0.705278	0.235201	0.714445	0.417638	0.373755	0.559901	0.141135	0.372802	0.296356	1.01611	0.362391	0.261362	0.850278	0.477664	0.16653	0.942912	0.217158	0.441422	0.39073	0.413868	0.56167	0.559535	0.401267	0.154814	1.03067
4	0.80987	0.676868	0.227012	0.291204	0.521177	0.235948	0.867575	0.331093	0.348155	0.713849	0.113672	0.365908	0.226865	1.13721	0.413915	0.233287	1.08587	0.542631	0.156094	1.06319	0.278879	0.475426	0.48394	0.536907	0.590009	0.718319	0.632363	0.151003	1.12889
5	0.953172	0.893916	0.287559	0.325672	0.515512	0.223728	0.902883	0.269531	0.362687	0.596999	0.0927276	0.246966	0.175929	1.13577	0.542886	0.294883	1.22847	0.607526	0.154051	1.26178	0.404697	0.546043	0.640367	0.577337	0.409658	0.868284	0.6038	0.171684	0.918407
6	1.02284	0.916368	0.393391	0.362669	0.408347	0.162216	0.89419		0.324369	0.667079	0.0980031	0.331848	0.161679	1.12193	0.799451	0.368582	1.33097	0.551709	0.178821	1.34999	0.432996	0.738033	0.743738	0.62966	0.366032	1.01175	0.7668	0.293046	1.18582
7	1.02801	1.10564	0.488317	0.370832	0.537366	0.123006	0.807901		0.29604	0.680395	0.0927155	0.480835	0.169174	1.20079	0.881161	0.424781	1.4273	0.52658	0.223093	1.46888	0.590109	0.750986	0.830651	0.636502	0.410872	1.06007	0.919211	0.333172	0.922447
8	1.0294	1.14998	0.744799	0.525458	0.538189	0.13408	0.987777		0.300215	0.774002	0.116898	0.526787	0.164541	1.34714	1.06228	0.511821	1.5044	0.613123	0.292578	1.54862	0.714355	1.00049	0.923216	0.735664	0.440026	1.12203	1.02274	0.37203	1.02975
time (hour)	sema3A 15ng/mL+Sdf1
0	0.16482	0.128128	0.22202	0.104212	0.128358	0.178585	0.175832	0.116128	0.18206	0.309505	0.36412	0.356445	0.192448	0.1723	0.299437	0.379536	0.18425
1	0.335286	0.283853	0.290844	0.171618	0.299897	0.419579	0.314372	0.171084	0.376823	0.552598	0.721767	0.583219	0.295345	0.316483	0.413165	0.69633	0.287305
2	0.565322	0.492168	0.406099	0.265419	0.4901	0.883629	0.445792	0.262945	0.731622	0.686637	0.964397	0.962163	0.402803	0.514701	0.56154	1.05113	0.379026
3	0.572786	0.707015	0.475135	0.479677	0.794042	0.880767	0.496904	0.346789	1.03809	0.829026	1.16392	1.26271	0.474534	0.457664	0.658609	1.33694	0.403437
4	0.691667	0.972834	0.329852	0.821827	0.975787	1.31069	0.62405	0.51227	1.02881	0.975244	1.23504	1.39312	0.558145	0.485951	0.764707	1.49227	0.451021
5	0.83299	0.924165	0.327209	1.08652	1.01059	1.34447	0.649548	0.578644	1.35658	1.12784	1.46986	1.3927	0.707407	0.458433	0.904393	1.41827	0.680733
6	0.905768	1.13151	0.347553	1.19032	0.991789	1.4543	0.851218	0.66572	1.36725	1.24808	1.56869	1.54365	0.910075	0.570811	1.19954	1.50942	0.75037
7	1.12681	0.85975	0.341246	1.00627	1.16686	1.5174	0.863588	0.7946	1.51827	1.26613	1.56861	1.59704	1.01667	0.798752	1.34912	1.48882	1.21291
8	1.24095	0.903755	0.34218	1.00259	1.19923	1.66343	0.966824	0.843778	1.57528	1.52521	1.64713	1.66121	0.955173	0.96364	1.39083	1.5433	1.12924
time (hour)	sema3A 30ng/mL
0	0.0733526	0.0927392	0.0580789	0.0413095	0.0978741	0.0742562	0.309538	0.150955	0.22319	0.206406	0.107899	0.209438	0.223348	0.233347	0.196255	0.0948075	0.173334	0.168934	0.107148	0.170212	0.0804563	0.108033	0.122353	0.386549
1	0.104779	0.114313	0.102847	0.0556672	0.131432	0.122259	0.537865	0.214605	0.36236	0.411223	0.142433	0.36042	0.311358	0.362336	0.259209	0.111532	0.179652	0.252099	0.130099	0.269955	0.107693	0.207043	0.203378	0.494453
2	0.138186	0.152388	0.11976	0.0653512	0.171999	0.121436	0.797145	0.353097	0.63169	0.32126	0.128383	0.571495	0.404286	0.549423	0.261507	0.131451	0.177627	0.304914	0.156286	0.384268	0.10757	0.340589	0.27094	0.812608
3	0.179116	0.294669	0.111677	0.0591631	0.227455	0.143047	0.910909	0.307818	0.756926	0.316797	0.110028	0.723363	0.40525	0.882871	0.249004	0.10286	0.156397	0.324212	0.134942	0.47233	0.0878211	0.401296	0.400299	1.15199
4	0.25063	0.361747	0.0939357	0.0582409	0.306914	0.11192	0.90932	0.405648	1.01427	0.294913	0.0902536	0.977776	0.282221	0.887104	0.220989	0.111495	0.152668	0.318477	0.107388	0.492495	0.10682	0.41836	0.459283	1.34181
5	0.309787	0.419682	0.0858595	0.0549506	0.459913	0.0969705	0.941775	0.491776	1.20628	0.274411	0.0827891	1.15819	0.244547	1.00604	0.23872	0.0898655	0.13572	0.266659	0.0864432	0.57661	0.132004	0.428457	0.527818	1.40367
6	0.345762	0.504358	0.0499029	0.0499839	0.591918	0.100803	0.952917	0.593221	1.09707	0.259864	0.0720986	1.1724	0.213779	1.17111	0.241236	0.0855299	0.131506	0.282216	0.0740062	0.644278	0.198892	0.554328	0.687411	1.47526
7	0.331816	0.517905		0.0376329	0.686645	0.0805127	1.10049		1.20053	0.302141	0.0719045	1.20185	0.287	1.31352	0.252703	0.0859301	0.139322	0.30312	0.101542	0.685037	0.241557	0.745175	0.712719	1.66332
8	0.441673	0.535703		0.0374521	0.705465	0.0922843	1.17068		1.24643	0.347953	0.0679146	1.29257	0.319004	1.40606	0.304997	0.0912602	0.164317	0.416448	0.146036	0.730774	0.262989	0.936831	0.704698	1.71639
time (hour)	sema3A 30ng/mL + Sdf1
0	0.125751	0.134829	0.191707	0.134992	0.189385	0.0983488	0.224173	0.132658	0.21256	0.127126	0.238677	0.353466	0.150428	0.171731
1	0.181489	0.260537	0.36763	0.182326	0.314347	0.187165	0.415479	0.186304	0.500076	0.167539	0.291644	0.741457	0.243181	0.178885
2	0.194436	0.377799	0.580306	0.147108	0.634546	0.367503	0.77009	0.163383	0.677345	0.208808	0.347303	0.971316	0.315164	0.19681
3	0.220522	0.593925	0.740353	0.141935	0.89529	0.403716	0.95677	0.158811	0.8394	0.174153	0.547092	1.05507	0.350991	0.206292
4	0.201997	0.790974	0.767374	0.144998	1.15632	0.519637	1.15149	0.135035	0.881106	0.237874	0.813018	1.18997	0.322195	0.273109
5	0.205357	0.868003	0.817946	0.158192	1.19902	0.40468	1.31264	0.136011	0.958941	0.321356	1.26854	1.21768	0.46364	0.319943
6	0.217709	0.95426	0.97438	0.19161	1.04843	0.588219	1.36697	0.177615	1.08634	0.544154	1.48394	1.55364	0.562461	0.489071
7	0.24938	1.01875	1.05987	0.212063	1.18665	0.586509	1.59794	0.168974	1.0987	0.668876	1.60245	1.64543	0.637487	0.647192
8	0.309084	1.12046	1.07713	0.377666	1.31001	0.628501	1.44843	0.180738	1.13084	0.698623	1.58721	1.63367	0.66008	0.78774
time (hour)	Sema3A 60ng/mL
0	0.151529	0.088159	0.0381127	0.0402003	0.0450173	0.0985097	0.112556	0.0557295	0.0732217	0.181913	0.131632	0.0538855	0.119323	0.05726	0.0336525	0.125607	0.0689554	0.0247185	0.0656224	0.0463621	0.0440617	0.178611	0.213482	0.169909	0.120201	0.166064	0.0824947	0.136296	0.228758	0.134501	0.0707635	0.121004	0.0633283	0.0686643	0.0319691	0.0660374	0.0541105	0.0417029	0.0615516	0.0493257	0.0269386	0.0828236	0.0220129	0.0328663	0.0419377	0.0301013
1	0.184525	0.105614	0.076001	0.0466749	0.0569821	0.158302	0.205102	0.0650583	0.13112	0.294049	0.16469	0.0624969	0.225504	0.0778525	0.0427756	0.145088	0.08196	0.0238841	0.0958405	0.0424805	0.068711	0.223245	0.268323	0.215702	0.168722	0.196128	0.107582	0.14837	0.405115	0.273385	0.0656504	0.111065	0.0483113	0.086965	0.0380439	0.0496541	0.0627654	0.0356105	0.0677027	0.0475021	0.0267474	0.0929772	0.0220549	0.033157	0.0429511	0.0298145
2	0.180718	0.126097	0.194546	0.054371	0.0775839	0.221279	0.277495	0.0501958	0.180742	0.408961	0.231243	0.0674986	0.373363	0.0904607	0.0633912	0.190865	0.140442	0.029333	0.111099	0.0649125	0.0938951	0.275187	0.286328	0.247951	0.235424	0.293206	0.110686	0.1448	0.577724	0.419161	0.0501115	0.0948811	0.0408878	0.0801866	0.0349713	0.0461886	0.0544917	0.0461476	0.0631759	0.047162	0.0250609	0.0916081	0.022445	0.0349468	0.0408095	0.0283039
3	0.231331	0.161306	0.270079	0.0517537	0.0839775	0.241513	0.277077	0.0552434	0.248979	0.62259	0.44419	0.0995515	0.586254	0.092254	0.0763681	0.319206	0.195996	0.0659727	0.203086	0.0621234	0.212891	0.225966	0.288781	0.346266	0.213878	0.312794	0.11099	0.155517	0.863925	0.535473	0.0558462	0.150024	0.0369591	0.0644424	0.0377918	0.0381905	0.0475197	0.0491909	0.064032	0.0426528	0.0251718	0.0747428	0.0217643	0.0366104	0.0405112	0.0279827
4	0.258981	0.103931	0.236615	0.0518472	0.118619	0.209906	0.310335	0.050389	0.384112	0.902182	0.511306	0.102898	0.848606	0.084371	0.0968455	0.400239	0.284705	0.226823	0.34527	0.139248	0.479516	0.205049	0.346273	0.445994	0.223174	0.345212	0.140828	0.142171	1.14032	0.671897	0.0504809	0.207664	0.0360737	0.127607	0.0345902	0.0381788	0.0480181	0.0610122	0.0572183	0.041181	0.0242463	0.0893747	0.0201887	0.0385723	0.0409625	0.0288546
5	0.26176	0.096391	0.303574	0.0496599	0.162072	0.219815	0.37416	0.0531746	0.641709	0.973433	0.529266	0.0704121	0.907926	0.0804157	0.117788	0.479599	0.272424	0.2938	0.561605	0.269847	0.782352	0.208039	0.425876	0.755459	0.193152	0.395685	0.14034	0.138651	1.19693	0.974363	0.0994431	0.280269	0.0472676	0.182098	0.0382081	0.0334995	0.0940484	0.0770729	0.0629882	0.0440601	0.0272254	0.0887322	0.022468	0.0432112	0.0482937	0.0317152
6	0.278317	0.121467	0.380921	0.0474165	0.186893	0.171252	0.362002	0.0877165	0.668898	1.02211	0.625379	0.0557986	0.852985	0.0571586	0.0887643	0.425008	0.377369	0.444559	0.542552	0.523154	0.989218	0.213511	0.523979	0.896421	0.224927	0.489256	0.168326	0.140481	1.00834	1.37029	0.179665	0.629343	0.0430867	0.316225	0.0328017	0.0408937	0.094928	0.0867422	0.072206	0.0834878	0.0346408	0.154124	0.0225253	0.0461865	0.0526993	0.0376621
7	0.309712	0.119492	0.450772	0.0525763	0.220077	0.216911	0.446908	0.176281	0.964215	0.954122	0.535246	0.0302319	0.86663	0.0471873	0.131429	0.451451	0.440308	0.419564	0.6789	0.520475	1.03308	0.226411	0.694892	0.94097	0.307528	0.701693	0.251853	0.140877	1.05688	1.27824	0.223836	0.787142	0.0456316	0.385587	0.0357395	0.0593527	0.157066	0.134021	0.149672	0.166559	0.0454102	0.194892	0.0300287	0.0482096	0.0817566	0.0920785
8	0.43399	0.128023	0.503871	0.0562966	0.270777		0.531752	0.26624	0.885522	0.96118	0.428493	0.0329518	1.00466	0.0566238	0.211329	0.18614	0.46475	0.573453	0.668431	0.692642	0.947922	0.279146	0.873291	0.952273	0.36625	0.805783	0.318887	0.13074	1.06187	1.39352	0.305243	0.864068	0.0788262	0.486614	0.0341152	0.102123	0.198957	0.145239	0.238971	0.273572	0.0749608	0.278492	0.0402894	0.053621	0.180126	0.144028
time (hour)	Sema3A 60ng/mL + Sdf
0	0.0881465	0.0199518	0.0811625	0.0419827	0.0948908	0.153668	0.0985004	0.0743075	0.0249444	0.148587	0.114876	0.0602323	0.150334	0.11599	0.128328	0.0766331
1	0.100741	0.0317901	0.0897554	0.118176	0.194889	0.279473	0.105881	0.115848	0.0319376	0.192172	0.0853173	0.0710743	0.129876	0.111745	0.13374	0.0623139
2	0.116866	0.0916501	0.0936462	0.150067	0.214426	0.401898	0.122938	0.134633	0.0491188	0.188132	0.0834116	0.0806733	0.118934	0.156521	0.126164	0.0550311
3	0.167737	0.0705596	0.132614	0.420629	0.350438	0.426972	0.155502	0.287305	0.102834	0.175038	0.11035	0.0856457	0.12342	0.180462	0.169257	0.0382257
4	0.302513	0.144946	0.198596	0.670473	0.48538	0.794416	0.197125	0.41902	0.0790788	0.170013	0.187739	0.0725403	0.108608	0.217967	0.197913	0.040923
5	0.49081	0.163012	0.242538	0.920737	0.753249	1.00695	0.17793	0.589371	0.100432	0.175865	0.264607	0.118664	0.100071	0.282509	0.385124	0.0458661
6	0.81216	0.274111		1.06569	0.792019	1.17085		0.579607	0.160624	0.17444	0.384978	0.156914	0.111968	0.510245	0.59063	0.0537763
7	0.904644	0.308981		1.11464	0.955966	1.13007		0.672677	0.200306	0.162625	0.412203	0.162783	0.122828	0.688748	0.668378	0.0422306
8	0.968349	0.460523		1.31577	1.05843	1.25141		0.746049	0.228616		0.427284	0.18805	0.173279	0.789487	0.747415	0.0418084
[truncated: 1 more columns]

## Sheet: Fig 4c
Figure 4c - cell size norm to controls
ctl	ctl+sdf	Sema15ng	Sema15+sdf																											+Sema/Sdf1
0.867328	0.813111	1.43401	0.921913																											mean	SEM
1.3118	0.558588	1.53806	0.741275																											19.7544	2.38604
1.12113	0.424992	1.05257	0.788202																											27.2892	2.90477
0.980244	0.471522	0.879332	1.10113																											34.4077	3.56397
0.854792	0.565941	0.776466	1.07336																											39.2364	3.58995
1.31225	0.404835	0.571826	1.48099																											41.6462	4.10944
0.816041	0.519262	1.02003	0.714198																											42.787	4.45289
1.39968	0.928368	1.02	0.994309																											43.5548	4.37053
0.543981	0.719826	0.642862	1.04577																											43.5367	4.14922
0.868477	0.375234	0.66339	1.12896																											43.8261	4.02642
0.548324	0.453715	1.28038	1.06588																											43.0553	3.72793
0.746698	0.753981	0.515998	1.01282																											42.6209	3.86355
1.27939	0.351362	0.912653	1.10481																											41.3672	3.8044
1.07905	0.440891	0.856724	0.726035																											41.2404	4.02343
0.82209	0.468264	0.802208	0.800159																											42.3889	4.43115
0.864829	0.460862	0.93805	1.07347																											41.361	3.73438
0.737706	0.704753	0.896268	1.03619																											41.0664	3.2375
0.835476	0.738401	1.02646	0.998832																											40.081	3.1712
1.28366	0.490183	1.0617	0.712712																											39.4923	2.83703
1.23341	0.530004	0.827359	0.541419																											39.9715	3.02191
0.60995	0.450907	1.04662	0.736638																											39.2499	3.27414
1.62339		0.743172	0.926674																											38.9165	3.09699
0.950148		0.748111	1.5454																											39.3581	3.14316
1.26333		0.696523	0.813933																											39.8102	3.52047
1.04684		0.72493	0.797323																											38.2376	3.48678
			0.674412																											36.223	3.33929
			0.226814																											34.4838	3.49621
			0.62272																											33.3537	3.61727
			1.01656																											33.3259	3.44608
			1.18905																											33.1525	3.06137
			1.02526																											31.9779	2.85558
			0.697608																											30.2745	2.54006
			0.983384																											29.3482	2.21847
			0.856542																											29.4346	2.25543
																														30.6549	2.50402
																														31.6892	2.51805
																														31.8332	2.85992
																														31.9273	2.85213
																														31.1193	2.30875
																														29.9969	2.38293
																														29.1322	2.4025
																														29.0107	2.44824
																														28.2634	2.31173
																														28.3652	1.97305
																														28.5635	1.9247
																														27.5889	1.97725
																														26.0984	1.969
																														24.9279	2.08844
																														23.497	1.76541
																														22.4527	1.81407
																														22.0793	2.21202
																														21.7474	2.18555
																														22.4043	1.85609
																														21.889	1.70684
																														21.3098	1.93435
																														21.3631	1.86124
																														21.5544	1.98092
																														20.1946	1.65102
																														18.8854	1.36515
																														17.988	1.28687
																														17.4131	1.19937
																														17.2	1.28525
																														17.0169	1.20045
																														16.9338	1.15489
																														16.9373	1.22842
																														16.544	1.19778
																														16.1302	0.980963
																														16.142	1.00788
																														16.3956	1.22129
																														15.8575	1.07731
																														15.3234	1.06637
																														15.3417	1.13175
																														15.2546	1.12491
																														15.6181	1.27612
																														16.0589	1.5056
																														16.757	1.61667
																														17.3258	1.60197
																														17.2724	1.4867
																														17.4876	1.30104
																														16.7152	1.07678
																														16.3801	0.934985
																														16.5997	0.82027
																														17.4566	0.967587
																														17.5227	1.08618
																														16.7516	1.12777
																														16.6905	1.40133
																														16.6458	1.45019
																														16.2569	1.26158
																														15.899	1.18421
																														15.4657	1.3106
																														16.1716	1.88478
																														16.9149	1.82113
																														16.6269	1.30877
																														16.9574	1.31371
																														17.3051	1.49763
																														17.268	1.6643
																														16.5859	1.25348
																														16.2901	1.20398
																														17.3979	1.37944
																														17.9102	1.47255
																														17.1857	1.37558
																														15.8589	1.13438
																														16.1007	1.28544
																														16.1804	1.0607
																														16.1338	1.18628
																														16.3535	1.28678
																														16.4758	1.30765
																														16.5094	1.39845
																														17.2987	1.6764
																														17.4372	1.67582
																														18.1479	1.55297
																														17.3471	1.3687
																														17.2629	1.34348
																														18.0081	1.59279

## Sheet: Fig 4d
Figure 4d - circularity
control	sema15	sdf	sema15+sdf
0.38	0.809	0.257	0.305
0.346	0.696	0.439	0.687
0.457	0.589	0.476	0.551
0.473	0.832	0.353	0.423
0.423	0.494	0.699	0.358
0.635	0.851	0.551	0.354
0.329	0.843	0.367	0.82
0.352	0.485	0.66	0.304
0.62	0.552	0.445	0.447
0.416	0.671	0.367	0.349
0.49	0.869	0.226	0.256
0.25	0.681	0.602	0.204
0.255	0.715	0.528	0.442
0.278	0.678	0.635	0.808
0.518	0.449	0.534	0.442
0.346	0.491	0.369	0.217
0.472	0.554	0.469	0.478
0.468	0.454	0.337	0.416
0.417	0.63	0.446	0.582
0.307	0.511	0.485	0.663
0.453	0.657	0.534	0.327
0.299		0.398	0.515
0.357		0.486	0.274
0.372		0.502	0.449
0.261		0.461	0.333
			0.326

## Sheet: Fig 4e
Figure 4e - aspect ratio
control	sdf1	sema15	Sema+Sdf1
2.204	1.324	1.252	1.297
2.321	1.29	2.875	1.762
1.249	2.158	2.063	1.255
1.498	1.548	1.043	1.291
2.136	3.847	1.63	2.688
1.551	1.641	2.416	2.095
1.906	1.692	1.618	1.268
2.201	1.293	1.199	1.262
1.62	2.027	2.554	2.392
1.765	2.587	1.848	2.647
2.397	1.089	1.72	1.578
4.359	1.532	1.164	1.396
2.211	1.038	2.385	1.761
1.666	2.48	1.776	1.846
2.407	4.343	1.558	3.149
1.793	2.513	1.473	1.337
1.899	2.697	1.423	1.089
2.928	2.259	2.01	2.263
1.719	2.55	1.321	1.742
2.995	2.749	1.59	1.378
2.222	2.052	1.268	3.322
1.65		4.238	2.723
1.164		1.724	1.516
1.87		1.579	1.689
2.257		1.49	1.376
			2.405
			1.225
			1.458
			1.166
			1.933
			1.724
			1.889
			1.35
			1.798

## Sheet: Fig 4f
Figure 4F - protrusion areas norm to controls
ctl	sdf	sema	sema+sdf
1.15263	1.29123	0.317201	1.01175
1.53788	1.67631	0.29494	0.606637
1.91665	1.32705	0.464778	0.470329
0.46657	1.17702	0.831571	0.358683
0.399344	0.784593	0.821337	0.555252
1.13505	3.65812	0.664884	0.434185
1.21703	1.38506	0.46184	0.515839
0.708649	0.701248	0.716056	0.929231
0.349863	0.790929	0.159848	2.51632
1.11632	3.39164	0.257826	0.808867
0.791757	2.26898	0.413518	1.47058
1.65409	1.50297	0.142412	0.621534
0.379067	2.20131	0.664297	0.676749
0.625269	1.8974	0.357053	0.927528
2.04768	3.31109	0.422236	1.82556
0.516495	4.8178	0.64022	1.42034
0.513995	2.24864	0.298932	0.833691
1.60511	2.83155	0.193893	1.35641
1.17373	4.17883	0.177284	0.910498
0.371584	3.01091	0.335476	1.936
0.935825	2.94448	0.359131	0.383629
0.866486	3.53986	1.21649	4.61768
0.853612	4.47278	0.547633	2.69745
1.66531		0.643126	0.787194
		0.520636	0.787601
		1.072	0.70581
		0.652251	1.28666
		0.563398	1.14673
		0.700419	0.589568
		0.915061	0.962401
		1.04294	0.843238
		0.362865	1.16459
		0.517729	0.814177
		0.538493	0.885594
		0.692108	1.82598
			0.813349
			0.562992
			0.818739
			0.31679
			0.494074

## Sheet: Fig 4h
Figure 4h - Ppax/cell area norm to controls
controls	sdf1	sema	sema+sdf1
0.033	0.069	0.043	0.129
0.065	0.107	0.079	0.101
0.084	0.118	0.013	0.08
0.088	0.1	0.008	0.084
0.076	0.093	0.11	0.086
0.089	0.165	0.036	0.06
0.063	0.098	0.014	0.03
0.028	0.137	0.069	0.038
0.08	0.104	0.048	0.109
0.134	0.025	0.079	0.069
0.096	0.104	0.039	0.164
0.074	0.097	0.061	0.096
			0.153
			0.036

## Sheet: Fig 4i
Figure 4i - Plot Ppax intensity from tip to centroid
microns	controls			+sema			+Sdf1
	mean	SEM		mean	SEM		mean	SEM
0	18.8134	3.90334		17.1695	3.76071		22.937	3.55547
0.0666667	22.8699	3.95473		21.6487	4.64937		30.857	4.2044
0.133333	26.4536	3.83226		25.2721	5.41188		35.299	4.49211
0.2	29.6325	4.13461		28.4577	6.03675		36.9167	5.28348
0.266667	31.5936	5.23203		30.7465	6.77988		38.5625	5.57814
0.333333	32.0211	5.93827		31.6518	6.81419		41.1373	5.75758
0.4	33.646	6.22355		32.5889	6.99246		42.8323	5.77414
0.466667	35.3873	6.15175		33.1637	7.03517		43.7247	5.42427
0.533333	34.9812	5.88854		31.9593	6.52126		44.4721	5.10555
0.6	36.3026	6.07117		29.3948	5.75825		43.9376	4.71082
0.666667	39.3951	5.84145		28.5578	5.36194		41.5929	4.31583
0.733333	39.854	5.09645		28.8404	5.42085		41.9401	4.11488
0.8	38.0803	4.74148		29.7605	5.38158		43.4405	4.44813
0.866667	36.9404	4.86883		29.9937	4.64708		46.1213	5.39742
0.933333	36.8686	4.50648		30.3901	4.25238		47.2049	5.97692
1	37.7611	4.40517		30.2882	4.07603		45.8221	5.46119
1.06667	38.346	3.86976		29.5516	4.01846		45.5137	4.44651
1.13333	40.1206	4.0156		28.786	4.05868		46.7454	5.44235
1.2	40.8669	4.75263		28.5173	3.96817		48.7767	7.35495
1.26667	39.3964	4.84521		28.3764	3.92282		48.9732	7.91122
1.33333	38.1995	4.81518		28.4305	3.80886		48.5938	7.46847
1.4	37.3628	3.98544		27.9754	3.51635		49.7053	6.63298
1.46667	35.9941	3.54023		26.7552	3.13492		47.8285	5.62447
1.53333	36.1388	3.39578		25.3723	2.89295		43.489	4.73571
1.6	36.8616	3.34075		24.0771	2.73834		39.9077	4.37702
1.66667	36.9903	3.33171		23.5919	2.66591		39.5467	4.52604
1.73333	35.568	3.40376		23.9844	2.58681		39.2808	4.72685
1.8	36.0466	3.81024		23.3853	2.29704		38.8027	5.5248
1.86667	36.0687	4.28209		23.5055	2.34419		39.8635	7.08059
1.93333	36.4653	4.73975		24.2275	2.46499		37.9281	5.92226
2	35.9703	4.90722		23.8957	2.42261		35.6548	4.50371
2.06667	34.1773	4.94374		23.3214	2.62517		34.9164	4.87309
2.13333	34.0992	5.41964		22.7464	2.51843		36.228	5.25863
2.2	34.3475	4.95601		22.1956	2.40438		35.2019	4.54781
2.26667	34.3323	4.91391		22.0596	2.70833		34.8398	4.37948
2.33333	32.6707	4.9683		21.3806	3.1736		36.2807	4.89914
2.4	30.6204	4.28021		20.5953	3.04706		35.3123	4.76455
2.46667	29.184	3.58681		20.0363	3.14478		32.7224	4.2875
2.53333	28.2068	3.50533		19.193	3.0719		32.826	4.25509
2.6	26.5832	2.96843		18.8218	2.76482		33.0578	4.13564
2.66667	24.6425	2.68998		19.3569	2.4834		31.4774	3.55535
2.73333	25.0094	3.05166		18.8826	2.35737		30.7037	3.22491
2.8	26.8767	3.96714		17.6862	2.23732		30.0804	3.18136
2.86667	27.2103	4.03017		17.7555	2.17055		30.5458	3.42096
2.93333	26.7646	4.22911		18.0459	2.14662		30.2928	3.78176
3	26.0261	3.99527		18.0283	2.26644		29.516	3.66429
3.06667	25.4211	3.45262		17.1116	2.14154		28.1584	3.36845
3.13333	25.7742	3.40221		17.1079	2.26359		27.2825	3.42731
3.2	25.7426	3.28271		17.2939	2.37104		27.5079	3.73502
3.26667	24.626	2.75702		17.5399	2.54508		28.0643	3.79928
3.33333	24.3338	2.68668		17.256	2.558		28.3792	4.01784
3.4	23.8286	2.32797		16.6153	2.25193		29.3958	5.02102
3.46667	23.4892	2.10391		16.4613	2.10802		29.7645	5.09336
3.53333	22.9819	2.47529		16.4003	1.94016		27.6261	3.61821
3.6	22.3068	1.90294		16.726	2.05449		26.4542	3.12999
3.66667	23.1174	2.16924		17.0013	1.97922		26.6983	4.06718
3.73333	21.6763	1.75836		17.2255	2.11786		25.7306	3.93932
3.8	20.0869	1.7372		17.1171	2.2378		23.5567	2.97107
3.86667	19.8846	1.60871		16.3852	2.01707		22.9698	2.92691
3.93333	20.5247	1.35635		16.3682	2.01131		22.6836	2.42256
4	21.4842	1.50534		16.3091	2.20994		22.1601	1.73449
4.06667	21.0466	1.51958		15.7551	2.05163		22.9917	1.94305
4.13333	20.9488	1.56388		16.1463	2.19279		24.2604	2.18114
4.2	21.7351	1.58679		16.8096	2.61078		23.9555	1.877
4.26667	21.9616	1.39303		16.6778	2.5682		23.308	1.4216
4.33333	21.0203	1.25348		16.1867	2.29259		23.0756	1.65401
4.4	20.3479	1.34826		15.5118	2.03723		24.6249	1.77882
4.46667	19.6562	1.36926		15.8361	2.17903		24.8681	1.75989
4.53333	20.2618	1.37552		16.4145	2.42961		24.5034	2.15515
4.6	20.7113	1.30558		16.1704	2.30359		24.67	2.49665
4.66667	20.8573	1.62726		15.4975	2.19102		26.062	3.42734
4.73333	21.3192	2.73312		14.6335	2.02749		26.6612	3.88576
4.8	22.9396	4.06064		14.0309	1.7463		24.4782	3.34767
4.86667	19.8149	1.62487		14.1452	1.79136		23.6037	2.95207
4.93333	19.8703	1.64292		14.8421	2.06222		22.7181	2.97009
5	19.7837	1.41123		14.6318	2.04048		22.7293	3.04461
5.06667	19.9903	1.40273		14.1991	1.98206		23.1443	3.16467
5.13333	19.5732	1.32265		13.9168	1.92582		22.5663	2.30686
5.2	19.7003	1.42718		13.9566	1.88063		21.7022	1.64566
5.26667	19.8674	1.54061		14.7098	2.24739		21.5226	1.68944
5.33333	19.8068	1.48962		14.7155	2.31529		22.1453	1.93378
5.4	19.5036	1.5374		15.0677	2.37995		22.4386	1.98734
5.46667	18.73	1.36558		15.4578	2.57313		22.1683	1.96587
5.53333	18.2436	1.15228		15.3609	2.52326		22.0647	2.15633
5.6	17.9518	1.14573		15.0268	2.61537		21.7309	1.88914
5.66667	17.3327	1.23326		14.9824	2.9266		21.6166	1.81553
5.73333	16.7835	0.979905		15.2761	2.60109		22.9291	2.26773
5.8	17.1781	1.06335		15.6736	2.67111		22.5558	2.51055
5.86667	16.5974	1.395		15.541	2.61357		21.2348	1.98447
5.93333	17.318	1.29163		15.6116	2.48295		21.9413	1.75052
6	17.9888	0.858532		15.3891	2.35454		21.9842	1.85272
6.06667	19.2873	0.922529		15.5572	2.46218		21.5652	1.79029
6.13333	18.5198	1.34486		15.4894	2.42158		21.0433	1.56983
6.2	17.8509	1.77381		15.6801	2.53283		21.0137	1.75518
6.26667	18.5276	1.78831		15.3224	2.55241		21.8355	1.82129
6.33333	18.9369	1.69505		15.6643	2.71882		21.1492	1.85042
6.4	18.1336	1.43326		16.0557	2.8833		21.7357	1.74872
6.46667	16.5251	1.43332		15.3294	2.49094		22.8154	1.85047
6.53333	16.4252	1.42914		14.9511	2.31495		23.1804	1.72828
6.6	17.128	1.60482		14.5938	2.33839		22.6568	1.88542
6.66667	16.5654	1.85357		14.3596	2.3466		22.3388	1.8215
6.73333	16.2482	1.66361		14.8834	2.47225		21.641	1.488
6.8	15.7836	1.30464		15.9871	2.65445		21.5123	1.21427
6.86667	16.4246	1.45836		16.0911	2.58091		21.7804	1.23399
6.93333	17.1194	1.40741		15.0433	2.40437		21.5056	1.38245
7	16.9592	1.28818		15.5435	2.64401		20.6174	1.50206
7.06667	16.4495	1.44172		15.6039	2.889		19.9488	1.67444
7.13333	14.5518	1.65947		15.2586	3.01052		20.8619	2.19026
7.2	14.3811	1.99754		14.9548	3.11194		22.1906	2.55814
7.26667	15.8602	2.0002		15.7625	3.30244		21.63	2.59091
7.33333	16.5876	2.06651		17.7151	3.97251		19.9193	2.10784
7.4	15.5619	2.17981		16.3812	3.07601		19.4305	1.92986
7.46667	15.7889	2.47361		15.5747	2.67539		19.6646	2.09906

[truncated: 40 more sheets: Fig 4kl, Fig 5b, Fig 5c, Fig 5e, Fig 5f, Fig 6a, Fig 6b, Fig 6d, Fig 6e, Fig 6h, Fig6i, Fig 6j, Fig 7b, Fig 7d, Fig 7f, Fig 7gh, Fig 7j, Fig 7k, Fig 7l, Fig 7m …]
